# Supplementary material for: Key Molecular Events in PM2.5-Induced Lung Injury: Autophagy and Ferroptosis Mediated by the miR-212-5p/RASSF1 Axis
Source: Cells. 2026 Apr 30;15(9):823. doi: 10.3390/cells15090823 (PMC13162688; doi:10.3390/cells15090823)
Supplement: Supplementary file 1 [file cells-15-00823-s001.zip]

Archive with 1 entries (1 files):
- cells-4266733-supplementary.pdf
